# Supplementary material for: Diversity of “Ca. Micrarchaeota” in Two Distinct Types of Acidic Environments and Their Associations with Thermoplasmatales
Source: Genes (Basel). 2019 Jun 15;10(6):461. doi: 10.3390/genes10060461 (PMC6627985; doi:10.3390/genes10060461)
Supplement: Supplementary file 1 [file genes-10-00461-s001.zip]

Archive with 1 entries (1 files):
- genes-496949-supplementary.xls
