# Supplementary material for: Diversity of “Ca. Micrarchaeota” in Two Distinct Types of Acidic Environments and Their Associations with Thermoplasmatales
Source: Genes (Basel). 2019 Jun 15;10(6):461. doi: 10.3390/genes10060461 (PMC6627985; doi:10.3390/genes10060461)
Supplement: Supplementary file 1 [file genes-10-00461-s001.zip › genes-496949-supplementary.xls]

## Sheet: DiversityByOPUs
						Operation Taxonomic Units on Thermoplasmatales tree
	Number of 16S rRNA gene sequences
	KY1	KY2	KM3						KY1-20T	KY1-25T	KM3-18T	KY1-22T	KM3-12T	KY2-14T	KM3-15T	KY1-24T	KY1-21T	KY1-4bT	KY2-8bT	KY1-19T	KY1-28T	KY1-23T	KM3-40T	KM3-44T	KM3-47T	KM3-39T	KM3-22T	KM3-45T	KM3-42T	KM3-41T	KM3-43T	KM3-46T	KM3-14T	KY2-6T	KY2-7bT	KY2-2T	KY2-7aT	KY2-8aT	KY1-4aT	KY2-9T	KY1-5T	KY1-6T	KY1-1T	KY1-3T
OPU1	5	1	0			OPU6 (Cuniculiplasma sp. - related)	KY1_20_R_MIA	KY1-20T	100	100	99.7	99.7	100	100	99.7	100	100	99.3	100	100	99.7	99.7	98.5	98.5	98.5	98.5	98.4	98.1	98.5	98.5	98.1	98.3	100	84	84.3	83.8	83.7	92.5	87.7	90.5	87.3	87.3	87.3	87.3
OPU2	0	3	0				KY1_25_R_MIA	KY1-25T	100	100	99.7	99.7	100	100	99.7	100	100	99.4	100	100	99.7	99.7	98.6	98.6	98.6	98.6	98.4	98.3	98.6	98.6	98.3	98.5	100	84	84.3	83.8	83.7	92.5	88.7	90.5	88.4	88.4	88.4	88.4
OPU3	0	1	0				KM3_18_R_Archaeal	KM3-18T	99.7	99.7	100	99.5	99.8	99.8	99.5	99.7	99.7	99.2	99.8	100	99.7	99.7	98.6	98.7	98.6	98.6	98.4	98.5	98.7	98.7	98.5	98.6	99.8	84	84.3	83.8	83.7	92.5	87.7	90.5	87.5	87.5	87.5	87.5
OPU4	0	1	0				KY1_22_R_MIA	KY1-22T	99.7	99.7	99.5	100	99.8	99.8	99.5	99.7	99.7	99.2	99.8	100	99.3	99.4	98.5	98.5	98.5	98.5	98.1	98.3	98.5	98.5	98.3	98.4	99.8	84	84.3	83.8	83.7	92.5	87.6	90.5	87.3	87.3	87.3	87.3
OPU5	0	0	11				KM3_12_R_Archaeal	KM3-12T	100	100	99.8	99.8	100	100	99.8	100	100	99.5	100	100	99.7	99.7	98.8	98.9	98.8	98.8	98.4	98.8	99	98.9	98.8	98.9	100	84	84.3	83.8	83.7	92.5	88	90.5	87.7	87.7	87.7	87.7
OPU6	9	2	3				KY2_14_R_MIA	KY2-14T	100	100	99.8	99.8	100	100	99.8	100	100	99.5	100	100	99.7	99.7	98.8	98.9	98.8	98.8	98.4	98.8	99	98.9	98.8	98.9	100	84	84.3	83.8	83.7	92.5	88	90.5	87.7	87.7	87.7	87.7
OPU7	2	0	3				KM3_15_R_Archaeal	KM3-15T	99.7	99.7	99.5	99.5	99.8	99.8	100	99.7	99.7	99.5	99.7	99.5	100	99.3	99	99	99	99	98.6	98.9	99.1	99.1	98.9	99.1	99.8	85.8	85.8	85.5	84.6	98.1	88	90.9	87.7	87.7	87.7	87.7
OPU8	0	15	1				KY1_24_R_MIA	KY1-24T	100	100	99.7	99.7	100	100	99.7	100	100	99.4	100	100	99.7	99.7	98.7	98.7	98.7	98.7	98.4	98.4	98.7	98.7	98.4	98.6	100	84	84.3	83.8	83.7	92.5	88	90.5	87.7	87.7	87.7	87.7
							KY1_21_R_MIA	KY1-21T	100	100	99.7	99.7	100	100	99.7	100	100	99.4	100	100	99.7	99.7	98.6	98.6	98.6	98.6	98.4	98.3	98.6	98.6	98.3	98.5	100	84	84.3	83.8	83.7	92.5	88.7	90.5	88.4	88.4	88.4	88.4
							KY1_4_R_MIA	KY1-4bT	99.3	99.4	99.2	99.2	99.5	99.5	99.5	99.4	99.4	100	99.5	99	99.2	98.9	98.4	98.4	98.4	98.4	97.8	98.2	98.4	98.4	98.2	98.4	99.5	84.8	84.9	84.4	83.6	97.6	87.8	88.9	87.6	87.6	87.6	87.6
							KY2_8_R_186_Archaeal	KY2-8bT	100	100	99.8	99.8	100	100	99.7	100	100	99.5	100	100	99.7	99.7	98.8	98.8	98.8	98.8	98.4	98.5	98.8	98.8	98.5	98.7	100	84	84.3	83.8	83.7	92.5	87.9	90.5	87.7	87.7	87.7	87.7
							KY1_19_F_MIA	KY1-19T	100	100	100	100	100	100	99.5	100	100	99	100	100	99.6	99.6	98	97.9	97.8	98	97.8	97.3	97.8	97.8	97.8	97.6	100	84	84.3	83.8	83.7	92.5	83.8	90.5	83.3	83.3	83.3	83.3
							KY1_28_F_MIA	KY1-28T	99.7	99.7	99.7	99.3	99.7	99.7	100	99.7	99.7	99.2	99.7	99.6	100	99.4	98.7	98.7	98.7	98.8	98.6	98.3	98.6	98.6	98.6	98.5	99.7	84.7	84.8	84.4	84.2	94	87	92.1	86.6	86.6	86.6	86.6
							KY1_23_F_MIA	KY1-23T	99.7	99.7	99.7	99.4	99.7	99.7	99.3	99.7	99.7	98.9	99.7	99.6	99.4	100	98.2	98.1	98.1	98.2	98.1	97.8	98.1	98.1	97.8	98	99.7	84	83.8	83.8	84.1	92.5	87	90.5	86.7	86.7	86.7	86.7
						OPU5 (Cuniculiplasma sp. - related)	KM3_40_F_MIA	KM3-40T	98.5	98.6	98.6	98.5	98.8	98.8	99	98.7	98.6	98.4	98.8	98	98.7	98.2	100	100	100	100	100	99.8	100	100	99.8	100	98.8	84.6	84.3	84.4	83.7	92.5	88.3	92.1	88.1	88.1	88.1	88.1
							KM3_44_F_MIA	KM3-44T	98.5	98.6	98.7	98.5	98.9	98.9	99	98.7	98.6	98.4	98.8	97.9	98.7	98.1	100	100	100	100	100	99.8	100	100	99.8	100	98.9	84.6	84.3	84.4	83.7	92.5	88.2	92.1	88	88	88	88
							KM3_47_F_MIA	KM3-47T	98.5	98.6	98.6	98.5	98.8	98.8	99	98.7	98.6	98.4	98.8	97.8	98.7	98.1	100	100	100	100	100	99.8	100	100	99.8	100	98.8	84.6	84.3	84.4	83.7	92.5	88	92.1	87.8	87.8	87.8	87.8
							KM3_39_F_MIA	KM3-39T	98.5	98.6	98.6	98.5	98.8	98.8	99	98.7	98.6	98.4	98.8	98	98.8	98.2	100	100	100	100	100	99.8	100	100	99.8	100	98.8	84.6	84.3	84.4	83.7	92.5	88	92.1	87.7	87.7	87.7	87.7
							KM3_22_R_MIA	KM3-22T	98.4	98.4	98.4	98.1	98.4	98.4	98.6	98.4	98.4	97.8	98.4	97.8	98.6	98.1	100	100	100	100	100	99.7	100	100	99.7	100	98.4	84.6	84.3	84.4	83.7	92.5	87.5	92.1	87.1	87.1	87.1	87.1
							KM3_45_R_MIA	KM3-45T	98.1	98.3	98.5	98.3	98.8	98.8	98.9	98.4	98.3	98.2	98.5	97.3	98.3	97.8	99.8	99.8	99.8	99.8	99.7	100	99.8	99.8	99.6	99.8	98.8	84.6	83.8	84.4	83.2	92.5	88.2	92.1	88	88	88	88
							KM3_42_R_MIA	KM3-42T	98.5	98.6	98.7	98.5	99	99	99.1	98.7	98.6	98.4	98.8	97.8	98.6	98.1	100	100	100	100	100	99.8	100	100	99.8	100	99	84.6	84.3	84.4	83.7	92.5	88.2	92.1	88	88	88	88
							KM3_41_R_MIA	KM3-41T	98.5	98.6	98.7	98.5	98.9	98.9	99.1	98.7	98.6	98.4	98.8	97.8	98.6	98.1	100	100	100	100	100	99.8	100	100	99.8	100	98.9	84.6	84.3	84.4	83.7	92.5	88.2	92.1	88	88	88	88
							KM3_43_R_MIA	KM3-43T	98.1	98.3	98.5	98.3	98.8	98.8	98.9	98.4	98.3	98.2	98.5	97.8	98.6	97.8	99.8	99.8	99.8	99.8	99.7	99.6	99.8	99.8	100	99.8	98.8	84.6	84.3	84.4	83.7	92.5	88	92.1	87.7	87.7	87.7	87.7
							KM3_46_R_MIA	KM3-46T	98.3	98.5	98.6	98.4	98.9	98.9	99.1	98.6	98.5	98.4	98.7	97.6	98.5	98	100	100	100	100	100	99.8	100	100	99.8	100	98.9	85.3	84.9	85.1	83.7	94.5	88	91.4	87.8	87.8	87.8	87.8
							KM3_14_R_Archaeal	KM3-14T	100	100	99.8	99.8	100	100	99.8	100	100	99.5	100	100	99.7	99.7	98.8	98.9	98.8	98.8	98.4	98.8	99	98.9	98.8	98.9	100	84	84.3	83.8	83.7	92.5	88	90.5	87.7	87.7	87.7	87.7
						OPU2	KY2_6_F_Archaeal	KY2-6T	84	84	84	84	84	84	85.8	84	84	84.8	84	84	84.7	84	84.6	84.6	84.6	84.6	84.6	84.6	84.6	84.6	84.6	85.3	84	100	99.6	99.6	97.7	90.3	83.6	84.1	83.6	83.8	83.8	83
							KY2_7_R_186_Archaeal	KY2-7bT	84.3	84.3	84.3	84.3	84.3	84.3	85.8	84.3	84.3	84.9	84.3	84.3	84.8	83.8	84.3	84.3	84.3	84.3	84.3	83.8	84.3	84.3	84.3	84.9	84.3	99.6	100	99	97.3	90.2	82.7	84.1	82.7	83	82.9	82
							KY2_2_F_Archaeal	KY2-2T	83.8	83.8	83.8	83.8	83.8	83.8	85.5	83.8	83.8	84.4	83.8	83.8	84.4	83.8	84.4	84.4	84.4	84.4	84.4	84.4	84.4	84.4	84.4	85.1	83.8	99.6	99	100	97.4	90.1	83.2	84.1	83.7	83.8	83.7	82.7
						OPU3	KY2_7_R_121_Archaeal	KY2-7aT	83.7	83.7	83.7	83.7	83.7	83.7	84.6	83.7	83.7	83.6	83.7	83.7	84.2	84.1	83.7	83.7	83.7	83.7	83.7	83.2	83.7	83.7	83.7	83.7	83.7	97.7	97.3	97.4	100	91.2	83.9	85.6	84.2	84.4	84.3	83.1
						OPU4	KY2_8_F_121_Archaeal	KY2-8aT	92.5	92.5	92.5	92.5	92.5	92.5	98.1	92.5	92.5	97.6	92.5	92.5	94	92.5	92.5	92.5	92.5	92.5	92.5	92.5	92.5	92.5	92.5	94.5	92.5	90.3	90.2	90.1	91.2	100	83.6	83.7	83.5	83.5	83.5	82.8
						OPU1 (Acidiplasma-like)	KY1_4_F_Archaeal	KY1-4aT	87.7	88.7	87.7	87.6	88	88	88	88	88.7	87.8	87.9	83.8	87	87	88.3	88.2	88	88	87.5	88.2	88.2	88.2	88	88	88	83.6	82.7	83.2	83.9	83.6	100	99.4	99.5	99.5	99.5	99.8
							KY2_9_R_121_Archaeal	KY2-9T	90.5	90.5	90.5	90.5	90.5	90.5	90.9	90.5	90.5	88.9	90.5	90.5	92.1	90.5	92.1	92.1	92.1	92.1	92.1	92.1	92.1	92.1	92.1	91.4	90.5	84.1	84.1	84.1	85.6	83.7	99.4	100	99.6	99.2	99.8	99.5
							KY1_5_F_Archaeal	KY1-5T	87.3	88.4	87.5	87.3	87.7	87.7	87.7	87.7	88.4	87.6	87.7	83.3	86.6	86.7	88.1	88	87.8	87.7	87.1	88	88	88	87.7	87.8	87.7	83.6	82.7	83.7	84.2	83.5	99.5	99.6	100	99.6	99.7	99.8
							KY1_6_R_Archaeal	KY1-6T	87.3	88.4	87.5	87.3	87.7	87.7	87.7	87.7	88.4	87.6	87.7	83.3	86.6	86.7	88.1	88	87.8	87.7	87.1	88	88	88	87.7	87.8	87.7	83.8	83	83.8	84.4	83.5	99.5	99.2	99.6	100	99.5	99.7
							KY1_1_F_Archaeal	KY1-1T	87.3	88.4	87.5	87.3	87.7	87.7	87.7	87.7	88.4	87.6	87.7	83.3	86.6	86.7	88.1	88	87.8	87.7	87.1	88	88	88	87.7	87.8	87.7	83.8	82.9	83.7	84.3	83.5	99.5	99.8	99.7	99.5	100	99.7
							KY1_3_F_Archaeal	KY1-3T	87.3	88.4	87.5	87.3	87.7	87.7	87.7	87.7	88.4	87.6	87.7	83.3	86.6	86.7	88.1	88	87.8	87.7	87.1	88	88	88	87.7	87.8	87.7	83	82	82.7	83.1	82.8	99.8	99.5	99.8	99.7	99.7	100
						Operation Taxonomic Units on Ca. Micrarchaeota tree
									KY2-29M	KY2-31M	KY2-35M	KY2-36M	KY2-34M	KM3-38M	KY2-37M	KY2-13M	KY2-32M	KY2-33M	KY2-16M	KY2-12M	KY2-10M	KY2-11M	KY2-17M	KY2-19M	KM3-17M	KY1-26M	KY1-27M	KM3-11M	KM3-13M
						OPU8 (ARMAN 2 -related)	KY2_29_F_MIA	KY2-29M	100	100	99.6	100	100	100	99.6	100	100	100	100	99.6	99.5	100	100	100	92.2	92.6	93	93.7	93.4
							KY2_31_F_MIA	KY2-31M	100	100	100	100	100	100	99.5	100	100	100	100	99.5	99.5	100	100	100	91.5	92	92.4	93.2	92.8
							KY2_35_F_MIA	KY2-35M	99.6	100	100	99.7	99.7	99.7	99	99.7	99.6	99.7	99.7	99.3	99.2	99.6	99.4	99.6	92.2	92	92.9	93.6	93.2
							KY2_36_F_MIA	KY2-36M	100	100	99.7	100	100	100	99.3	100	100	100	100	99.7	99.6	100	100	100	92.4	92.5	93.2	93.9	93.6
							KY2_34_F_MIA	KY2-34M	100	100	99.7	100	100	100	99.3	100	100	100	100	99.7	99.6	100	100	100	92.5	92.4	93.2	93.9	93.6
							KM3_38_F_MIA	KM3-38M	100	100	99.7	100	100	100	99.4	100	100	100	100	99.7	99.7	100	100	100	92.9	92.4	93.8	94.4	94.1
							KY2_37_R_MIA	KY2-37M	99.6	99.5	99	99.3	99.3	99.4	100	99.6	99.6	99.3	99.6	99.3	99.3	99.5	99.4	98.4	94	91.9	93.9	94.2	93.9
							KY2_13_R_MIA	KY2-13M	100	100	99.7	100	100	100	99.6	100	100	100	100	99.8	99.8	100	100	98.9	93.8	92.1	94.3	94.7	94.5
							KY2_32_R_MIA	KY2-32M	100	100	99.6	100	100	100	99.6	100	100	100	100	99.6	99.6	100	100	100	92.3	92.1	92.5	93.2	92.9
							KY2_33_R_MIA	KY2-33M	100	100	99.7	100	100	100	99.3	100	100	100	100	99.7	99.6	100	100	100	92.7	92.1	93.2	93.8	93.5
							KY2_16_R_MIA	KY2-16M	100	100	99.7	100	100	100	99.6	100	100	100	100	99.8	99.8	100	100	98.9	93.8	92.1	94.3	94.7	94.5
							KY2_12_R_MIA	KY2-12M	99.6	99.5	99.3	99.7	99.7	99.7	99.3	99.8	99.6	99.7	99.8	100	99.5	99.8	99.7	98.7	93.4	91.5	93.9	94.3	94.1
							KY2_10_F_MIA	KY2-10M	99.5	99.5	99.2	99.6	99.6	99.7	99.3	99.8	99.6	99.6	99.8	99.5	100	99.8	99.7	98.7	93.1	90.6	93.5	94.6	94.3
							KY2_11_F_MIA	KY2-11M	100	100	99.6	100	100	100	99.5	100	100	100	100	99.8	99.8	100	100	98.9	93.4	91.2	93.8	94.9	94.6
							KY2_17_F_MIA	KY2-17M	100	100	99.4	100	100	100	99.4	100	100	100	100	99.7	99.7	100	100	98.5	94.5	92.5	95.6	96.1	95.9
							KY2_19_F_MIA	KY2-19M	100	100	99.6	100	100	100	98.4	98.9	100	100	98.9	98.7	98.7	98.9	98.5	100	92	91.4	94.2	93	92.8
						OPU7	KM3_17_R_Archaeal	KM3-17M	92.2	91.5	92.2	92.4	92.5	92.9	94	93.8	92.3	92.7	93.8	93.4	93.1	93.4	94.5	92	100	99.6	99.5	99.1	99.3
							KY1_26_F_MIA	KY1-26M	92.6	92	92	92.5	92.4	92.4	91.9	92.1	92.1	92.1	92.1	91.5	90.6	91.2	92.5	91.4	99.6	100	99.7	99	99.3
							KY1_27_F_MIA	KY1-27M	93	92.4	92.9	93.2	93.2	93.8	93.9	94.3	92.5	93.2	94.3	93.9	93.5	93.8	95.6	94.2	99.5	99.7	100	99.5	99.7
							KM3_11_F_Archaeal	KM3-11M	93.7	93.2	93.6	93.9	93.9	94.4	94.2	94.7	93.2	93.8	94.7	94.3	94.6	94.9	96.1	93	99.1	99	99.5	100	99.8
							KM3_13_F_Archaeal	KM3-13M	93.4	92.8	93.2	93.6	93.6	94.1	93.9	94.5	92.9	93.5	94.5	94.1	94.3	94.6	95.9	92.8	99.3	99.3	99.7	99.8	100
